# Supplementary material for: Higher Light Intensity Combined with Optimized Photoperiod Enhances Growth and Tassel Development in Maize Inbred Line
Source: Plants (Basel). 2026 Apr 15;15(8):1208. doi: 10.3390/plants15081208 (PMC13120238; doi:10.3390/plants15081208)
Supplement: Supplementary file 1 [file plants-15-01208-s001.zip]

Archive with 1 entries (1 files):
- plants-4217245-supplementary.pdf
